# Supplementary material for: A Flexible and Transparent PtNP/SWCNT/PET Electrochemical Sensor for Nonenzymatic Detection of Hydrogen Peroxide Released from Living Cells with Real-Time Monitoring Capability
Source: Biosensors (Basel). 2023 Jul 3;13(7):704. doi: 10.3390/bios13070704 (PMC10377607; doi:10.3390/bios13070704)
Supplement: Supplementary file 1 [file biosensors-13-00704-s001.zip]

Archive with 1 entries (1 files):
- biosensors-2462130-supplementary.pdf
